# Supplementary material for: An Objective Method to Optimize the MR Sequence Set for Plaque Classification in Carotid Vessel Wall Images Using Automated Image Segmentation
Source: PLoS One. 2013 Oct 23;8(10):e78492. doi: 10.1371/journal.pone.0078492 (PMC3806831; doi:10.1371/journal.pone.0078492)
Supplement: Table S1 — Contrast weightings combinations and corresponding correlations, CIs, p-values and scan durations. (XLS) [file pone.0078492.s001.xls]

## Sheet: original data
Combination	MR sequences	Number of Sequences	Correlation coefficient	p-value	Confidence interval low	Confidence interval high	Scan duration [min]
1	TOF	1	0.710826	0.00297239	0.312271	0.896608	0.8
2	T1W	1	0.368071	0.177072	-0.177697	0.740679	5.36667
3	T1W-TOF	2	0.766832	0.000851133	0.419265	0.918349	6.16667
4	T2W	1	-0.223053	0.424244	-0.659913	0.326518	8.4
5	T2W-TOF	2	0.71368	0.00280827	0.317488	0.897737	9.2
6	T2W-T1W	2	0.542515	0.0366635	0.0418955	0.825393	13.7667
7	T2W-T1W-TOF	3	0.711227	0.00294887	0.313003	0.896767	14.5667
8	PDW	1	0.151116	0.590854	-0.39145	0.615716	8.4
9	PDW-TOF	2	0.820526	0.0001785	0.531787	0.938369	9.2
10	PDW-T1W	2	0.45695	0.086828	-0.0722171	0.785374	13.7667
11	PDW-T1W-TOF	3	0.638834	0.0103595	0.18814	0.867279	14.5667
12	PDW-T2W	2	0.458077	0.0859543	-0.0707995	0.785919	8.4
13	PDW-T2W-TOF	3	0.763299	0.000929866	0.412217	0.917004	9.2
14	PDW-T2W-T1W	3	0.466145	0.0798786	-0.0605842	0.78981	13.7667
15	PDW-T2W-T1W-TOF	4	0.596744	0.0188529	0.121676	0.849365	14.5667
16	MRDTI	1	0.709739	0.00303693	0.310288	0.896176	2.15
17	MRDTI-TOF	2	0.859998	3.9274e-05	0.621561	0.952598	2.95
18	MRDTI-T1W	2	0.720807	0.00242984	0.330625	0.900549	7.51667
19	MRDTI-T1W-TOF	3	0.86168	3.6461e-05	0.625531	0.953196	8.31667
20	MRDTI-T2W	2	0.82	0.000181683	0.530633	0.938177	10.55
21	MRDTI-T2W-TOF	3	0.857497	4.37869e-05	0.615681	0.951709	11.35
22	MRDTI-T2W-T1W	3	0.815089	0.000213715	0.519908	0.936377	15.9167
23	MRDTI-T2W-T1W-TOF	4	0.843969	7.62937e-05	0.584333	0.946868	16.7167
24	MRDTI-PDW	2	0.760616	0.000993514	0.406894	0.915981	10.55
25	MRDTI-PDW-TOF	3	0.847655	6.59271e-05	0.592798	0.948192	11.35
26	MRDTI-PDW-T1W	3	0.803965	0.00030359	0.495959	0.932278	15.9167
27	MRDTI-PDW-T1W-TOF	4	0.866332	2.95352e-05	0.636575	0.954845	16.7167
28	MRDTI-PDW-T2W	3	0.821484	0.000172822	0.533891	0.938719	10.55
29	MRDTI-PDW-T2W-TOF	4	0.833873	0.00011177	0.561432	0.943225	11.35
30	MRDTI-PDW-T2W-T1W	4	0.823158	0.000163254	0.537578	0.93933	15.9167
31	MRDTI-PDW-T2W-T1W-TOF	5	0.850587	5.85376e-05	0.599572	0.949242	16.7167
32	STIR	1	-0.000476899	0.998654	-0.512615	0.511911	5.6
33	STIR-TOF	2	0.774686	0.000695346	0.435084	0.921327	6.4
34	STIR-T1W	2	0.717869	0.00258053	0.325191	0.899392	10.9667
35	STIR-T1W-TOF	3	0.764217	0.000908875	0.414043	0.917354	11.7667
36	STIR-T2W	2	0.194497	0.487297	-0.352929	0.642723	14
37	STIR-T2W-TOF	3	0.701885	0.00353688	0.296075	0.893051	14.8
38	STIR-T2W-T1W	3	0.712976	0.00284806	0.316199	0.897459	19.3667
39	STIR-T2W-T1W-TOF	4	0.756513	0.00109763	0.398798	0.914411	20.1667
40	STIR-PDW	2	0.675342	0.00572957	0.249338	0.882352	14
41	STIR-PDW-TOF	3	0.778579	0.000627219	0.443002	0.922796	14.8
42	STIR-PDW-T1W	3	0.548263	0.0343362	0.0500601	0.827983	19.3667
43	STIR-PDW-T1W-TOF	4	0.6488	0.00887814	0.204506	0.871436	20.1667
44	STIR-PDW-T2W	3	0.63576	0.0108532	0.183142	0.86599	14
45	STIR-PDW-T2W-TOF	4	0.749717	0.00128939	0.38551	0.911801	14.8
46	STIR-PDW-T2W-T1W	4	0.570432	0.0263844	0.0821847	0.837862	19.3667
47	STIR-PDW-T2W-T1W-TOF	5	0.667862	0.00650947	0.236516	0.879298	20.1667
48	STIR-MRDTI	2	0.825721	0.000149453	0.543242	0.940265	7.75
49	STIR-MRDTI-TOF	3	0.862829	3.46371e-05	0.628249	0.953604	8.55
50	STIR-MRDTI-T1W	3	0.826145	0.000147265	0.544182	0.940419	13.1167
51	STIR-MRDTI-T1W-TOF	4	0.838389	9.4519e-05	0.571625	0.944858	13.9167
52	STIR-MRDTI-T2W	3	0.79122	0.000442348	0.469083	0.92754	16.15
53	STIR-MRDTI-T2W-TOF	4	0.824353	0.000156695	0.540216	0.939766	16.95
54	STIR-MRDTI-T2W-T1W	4	0.794719	0.000399941	0.476402	0.928845	21.5167
55	STIR-MRDTI-T2W-T1W-TOF	5	0.82083	0.000176681	0.532455	0.93848	22.3167
56	STIR-MRDTI-PDW	3	0.817782	0.000195625	0.525777	0.937365	16.15
57	STIR-MRDTI-PDW-TOF	4	0.825206	0.000152146	0.542102	0.940077	16.95
58	STIR-MRDTI-PDW-T1W	4	0.819501	0.000184746	0.529539	0.937994	21.5167
59	STIR-MRDTI-PDW-T1W-TOF	5	0.842198	8.17314e-05	0.580287	0.946231	22.3167
60	STIR-MRDTI-PDW-T2W	4	0.783628	0.000547053	0.45335	0.924696	16.15
61	STIR-MRDTI-PDW-T2W-TOF	5	0.80456	0.000298111	0.497228	0.932498	16.95
62	STIR-MRDTI-PDW-T2W-T1W	5	0.799818	0.000344137	0.487148	0.930741	21.5167
63	STIR-MRDTI-PDW-T2W-T1W-TOF	6	0.826925	0.000143308	0.545913	0.940703	22.3167
64	DWI	1	-0.035293	0.900628	-0.537832	0.485752	4.7
65	DWI-TOF	2	0.710044	0.00301872	0.310844	0.896297	5.5
66	DWI-T1W	2	0.423868	0.115367	-0.112911	0.769129	10.0667
67	DWI-T1W-TOF	3	0.74372	0.00148024	0.37391	0.909487	10.8667
68	DWI-T2W	2	-0.175351	0.531914	-0.630939	0.370162	13.1
69	DWI-T2W-TOF	3	0.696457	0.00391911	0.286358	0.890881	13.9
70	DWI-T2W-T1W	3	0.533397	0.0405944	0.0290798	0.821259	18.4667
71	DWI-T2W-T1W-TOF	4	0.732646	0.00189226	0.352786	0.905186	19.2667
72	DWI-PDW	2	0.239095	0.390769	-0.311295	0.669373	13.1
73	DWI-PDW-TOF	3	0.779238	0.000616243	0.444348	0.923045	13.9
74	DWI-PDW-T1W	3	0.414913	0.124088	-0.123625	0.764653	18.4667
75	DWI-PDW-T1W-TOF	4	0.640629	0.0100794	0.191069	0.86803	19.2667
76	DWI-PDW-T2W	3	0.399464	0.140176	-0.14182	0.756852	13.1
77	DWI-PDW-T2W-TOF	4	0.750036	0.00127982	0.386131	0.911924	13.9
78	DWI-PDW-T2W-T1W	4	0.4495	0.0927649	-0.0815385	0.781754	18.4667
79	DWI-PDW-T2W-T1W-TOF	5	0.638108	0.0104745	0.186957	0.866975	19.2667
80	DWI-MRDTI	2	0.810714	0.000246007	0.510434	0.934769	6.85
81	DWI-MRDTI-TOF	3	0.852013	5.51993e-05	0.602879	0.949752	7.65
82	DWI-MRDTI-T1W	3	0.821119	0.000174969	0.533088	0.938586	12.2167
83	DWI-MRDTI-T1W-TOF	4	0.842388	8.11351e-05	0.580719	0.9463	13.0167
84	DWI-MRDTI-T2W	3	0.801537	0.00032683	0.490792	0.931378	15.25
85	DWI-MRDTI-T2W-TOF	4	0.837424	9.80052e-05	0.569441	0.94451	16.05
86	DWI-MRDTI-T2W-T1W	4	0.812957	0.000228987	0.515282	0.935594	20.6167
87	DWI-MRDTI-T2W-T1W-TOF	5	0.830242	0.000127447	0.553298	0.941909	21.4167
88	DWI-MRDTI-PDW	3	0.813198	0.000227219	0.515804	0.935682	15.25
89	DWI-MRDTI-PDW-TOF	4	0.828164	0.000137206	0.548665	0.941154	16.05
90	DWI-MRDTI-PDW-T1W	4	0.821228	0.000174326	0.533328	0.938626	20.6167
91	DWI-MRDTI-PDW-T1W-TOF	5	0.851678	5.59672e-05	0.602103	0.949633	21.4167
92	DWI-MRDTI-PDW-T2W	4	0.805256	0.000291799	0.498715	0.932755	15.25
93	DWI-MRDTI-PDW-T2W-TOF	5	0.815965	0.000207684	0.521815	0.936699	16.05
94	DWI-MRDTI-PDW-T2W-T1W	5	0.820947	0.000175987	0.532711	0.938523	20.6167
95	DWI-MRDTI-PDW-T2W-T1W-TOF	6	0.840744	8.64328e-05	0.576973	0.945708	21.4167
96	DWI-STIR	2	0.33714	0.219133	-0.211681	0.724311	10.3
97	DWI-STIR-TOF	3	0.713073	0.00284258	0.316376	0.897497	11.1
98	DWI-STIR-T1W	3	0.725093	0.00222267	0.338599	0.902232	15.6667
99	DWI-STIR-T1W-TOF	4	0.767825	0.00083	0.421253	0.918727	16.4667
100	DWI-STIR-T2W	3	0.417267	0.121753	-0.120821	0.765833	18.7
101	DWI-STIR-T2W-TOF	4	0.656394	0.007865	0.217146	0.874582	19.5
102	DWI-STIR-T2W-T1W	4	0.693557	0.00413642	0.281199	0.889718	24.0667
103	DWI-STIR-T2W-T1W-TOF	5	0.744436	0.00145632	0.375289	0.909763	24.8667
104	DWI-STIR-PDW	3	0.671662	0.00610342	0.243012	0.880852	18.7
105	DWI-STIR-PDW-TOF	4	0.760498	0.000996401	0.406659	0.915935	19.5
106	DWI-STIR-PDW-T1W	4	0.588536	0.0209978	0.109193	0.845802	24.0667
107	DWI-STIR-PDW-T1W-TOF	5	0.684733	0.00485698	0.26565	0.886163	24.8667
108	DWI-STIR-PDW-T2W	4	0.618741	0.0139277	0.155888	0.8588	18.7
109	DWI-STIR-PDW-T2W-TOF	5	0.729711	0.00201562	0.347252	0.90404	19.5
110	DWI-STIR-PDW-T2W-T1W	5	0.573691	0.025345	0.0869937	0.8393	24.0667
111	DWI-STIR-PDW-T2W-T1W-TOF	6	0.675074	0.0057561	0.248877	0.882244	24.8667
112	DWI-STIR-MRDTI	3	0.769654	0.000792213	0.424923	0.919421	12.45
113	DWI-STIR-MRDTI-TOF	4	0.845148	7.28414e-05	0.587035	0.947292	13.25
114	DWI-STIR-MRDTI-T1W	4	0.807288	0.000274005	0.503064	0.933505	17.8167
115	DWI-STIR-MRDTI-T1W-TOF	5	0.82206	0.00016948	0.535158	0.93893	18.6167
116	DWI-STIR-MRDTI-T2W	4	0.764789	0.000895978	0.415184	0.917572	20.85
117	DWI-STIR-MRDTI-T2W-TOF	5	0.807282	0.000274052	0.503052	0.933503	21.65
118	DWI-STIR-MRDTI-T2W-T1W	5	0.77276	0.000731214	0.431184	0.920598	26.2167
119	DWI-STIR-MRDTI-T2W-T1W-TOF	6	0.796703	0.000377418	0.480571	0.929583	27.0167
120	DWI-STIR-MRDTI-PDW	4	0.802684	0.000315672	0.493231	0.931803	20.85
121	DWI-STIR-MRDTI-PDW-TOF	5	0.812127	0.000235166	0.513487	0.935289	21.65
122	DWI-STIR-MRDTI-PDW-T1W	5	0.806623	0.000279726	0.501639	0.93326	26.2167
123	DWI-STIR-MRDTI-PDW-T1W-TOF	6	0.824389	0.000156502	0.540294	0.939779	27.0167
124	DWI-STIR-MRDTI-PDW-T2W	5	0.760006	0.00100848	0.405685	0.915747	20.85
125	DWI-STIR-MRDTI-PDW-T2W-TOF	6	0.789132	0.000469353	0.464736	0.926759	21.65
126	DWI-STIR-MRDTI-PDW-T2W-T1W	6	0.771763	0.000750367	0.42917	0.920221	26.2167
127	DWI-STIR-MRDTI-PDW-T2W-T1W-TOF	7	0.802481	0.000317625	0.492799	0.931728	27.0167
128	DWT2	1	-0.301945	0.27406	-0.70514	0.248801	4.7
129	DWT2-TOF	2	0.761712	0.000967098	0.409066	0.916399	5.5
130	DWT2-T1W	2	0.597299	0.018714	0.122526	0.849605	10.0667
131	DWT2-T1W-TOF	3	0.77216	0.000742688	0.429972	0.920371	10.8667
132	DWT2-T2W	2	-0.177847	0.525995	-0.632488	0.367936	13.1
133	DWT2-T2W-TOF	3	0.755919	0.00111342	0.39763	0.914183	13.9
134	DWT2-T2W-T1W	3	0.546941	0.0348616	0.0481757	0.827388	18.4667
135	DWT2-T2W-T1W-TOF	4	0.728901	0.00205075	0.34573	0.903724	19.2667
136	DWT2-PDW	2	0.562008	0.0292212	0.0698565	0.834129	13.1
137	DWT2-PDW-TOF	3	0.800891	0.00033325	0.489421	0.931139	13.9
138	DWT2-PDW-T1W	3	0.473937	0.0743089	-0.0506144	0.793543	18.4667
139	DWT2-PDW-T1W-TOF	4	0.666619	0.00664671	0.234401	0.878789	19.2667
140	DWT2-PDW-T2W	3	0.532331	0.0410737	0.0275919	0.820774	13.1
141	DWT2-PDW-T2W-TOF	4	0.77752	0.000645188	0.440843	0.922397	13.9
142	DWT2-PDW-T2W-T1W	4	0.436893	0.103452	-0.0971016	0.775578	18.4667
143	DWT2-PDW-T2W-T1W-TOF	5	0.624466	0.0128266	0.164978	0.86123	19.2667
144	DWT2-MRDTI	2	0.839609	9.02554e-05	0.574393	0.945299	6.85
145	DWT2-MRDTI-TOF	3	0.845322	7.23431e-05	0.587434	0.947355	7.65
146	DWT2-MRDTI-T1W	3	0.841866	8.27874e-05	0.579528	0.946112	12.2167
147	DWT2-MRDTI-T1W-TOF	4	0.853239	5.24546e-05	0.605731	0.95019	13.0167
148	DWT2-MRDTI-T2W	3	0.827353	0.000141178	0.546862	0.940859	15.25
149	DWT2-MRDTI-T2W-TOF	4	0.849436	6.13521e-05	0.596908	0.94883	16.05
150	DWT2-MRDTI-T2W-T1W	4	0.826502	0.000145445	0.544973	0.940549	20.6167
151	DWT2-MRDTI-T2W-T1W-TOF	5	0.841971	8.24526e-05	0.579768	0.94615	21.4167
152	DWT2-MRDTI-PDW	3	0.833272	0.000114249	0.560082	0.943008	15.25
153	DWT2-MRDTI-PDW-TOF	4	0.838294	9.48584e-05	0.571409	0.944824	16.05
154	DWT2-MRDTI-PDW-T1W	4	0.839682	9.0005e-05	0.574559	0.945325	20.6167
155	DWT2-MRDTI-PDW-T1W-TOF	5	0.854283	5.02099e-05	0.608162	0.950563	21.4167
156	DWT2-MRDTI-PDW-T2W	4	0.83114	0.00012341	0.555305	0.942235	15.25
157	DWT2-MRDTI-PDW-T2W-TOF	5	0.8312	0.000123143	0.55544	0.942257	16.05
158	DWT2-MRDTI-PDW-T2W-T1W	5	0.831695	0.00012097	0.556547	0.942436	20.6167
159	DWT2-MRDTI-PDW-T2W-T1W-TOF	6	0.849456	6.13012e-05	0.596956	0.948837	21.4167
160	DWT2-STIR	2	-0.484346	0.0673093	-0.798493	0.0371284	10.3
161	DWT2-STIR-TOF	3	0.687247	0.00464225	0.270059	0.887178	11.1
162	DWT2-STIR-T1W	3	0.696123	0.00394367	0.285762	0.890747	15.6667
163	DWT2-STIR-T1W-TOF	4	0.751051	0.00124976	0.388107	0.912314	16.4667
164	DWT2-STIR-T2W	3	0.0348157	0.901966	-0.486117	0.537492	18.7
165	DWT2-STIR-T2W-TOF	4	0.643973	0.00957331	0.196548	0.869427	19.5
166	DWT2-STIR-T2W-T1W	4	0.660887	0.00730979	0.224694	0.876435	24.0667
167	DWT2-STIR-T2W-T1W-TOF	5	0.721889	0.00237615	0.332632	0.900974	24.8667
168	DWT2-STIR-PDW	3	0.643208	0.00968731	0.195292	0.869107	18.7
169	DWT2-STIR-PDW-TOF	4	0.769448	0.000796397	0.424509	0.919343	19.5
170	DWT2-STIR-PDW-T1W	4	0.547152	0.0347771	0.0484771	0.827483	24.0667
171	DWT2-STIR-PDW-T1W-TOF	5	0.662228	0.00715028	0.226956	0.876986	24.8667
172	DWT2-STIR-PDW-T2W	4	0.617308	0.0142144	0.153624	0.85819	18.7
173	DWT2-STIR-PDW-T2W-TOF	5	0.74537	0.00142559	0.37709	0.910124	19.5
174	DWT2-STIR-PDW-T2W-T1W	5	0.541758	0.0369784	0.0408256	0.825051	24.0667
175	DWT2-STIR-PDW-T2W-T1W-TOF	6	0.649195	0.0088231	0.205159	0.8716	24.8667
176	DWT2-STIR-MRDTI	3	0.819661	0.000183761	0.529889	0.938053	12.45
177	DWT2-STIR-MRDTI-TOF	4	0.856026	4.66375e-05	0.612233	0.951184	13.25
178	DWT2-STIR-MRDTI-T1W	4	0.818325	0.00019213	0.526965	0.937564	17.8167
179	DWT2-STIR-MRDTI-T1W-TOF	5	0.831114	0.000123526	0.555247	0.942225	18.6167
180	DWT2-STIR-MRDTI-T2W	4	0.790688	0.000449105	0.467974	0.927341	20.85
181	DWT2-STIR-MRDTI-T2W-TOF	5	0.819782	0.000183019	0.530154	0.938097	21.65
182	DWT2-STIR-MRDTI-T2W-T1W	5	0.783693	0.000546079	0.453484	0.92472	26.2167
183	DWT2-STIR-MRDTI-T2W-T1W-TOF	6	0.811067	0.000243261	0.511196	0.934899	27.0167
184	DWT2-STIR-MRDTI-PDW	4	0.81146	0.000240235	0.512045	0.935043	20.85
185	DWT2-STIR-MRDTI-PDW-TOF	5	0.819965	0.000181901	0.530555	0.938164	21.65
186	DWT2-STIR-MRDTI-PDW-T1W	5	0.820045	0.000181409	0.530732	0.938193	26.2167
187	DWT2-STIR-MRDTI-PDW-T1W-TOF	6	0.840604	8.68976e-05	0.576654	0.945657	27.0167
188	DWT2-STIR-MRDTI-PDW-T2W	5	0.784705	0.00053108	0.455569	0.9251	20.85
189	DWT2-STIR-MRDTI-PDW-T2W-TOF	6	0.803836	0.000304795	0.495683	0.93223	21.65
190	DWT2-STIR-MRDTI-PDW-T2W-T1W	6	0.790241	0.000454847	0.467043	0.927174	26.2167
191	DWT2-STIR-MRDTI-PDW-T2W-T1W-TOF	7	0.822447	0.000167266	0.536009	0.939071	27.0167
192	DWT2-DWI	2	0.136247	0.628265	-0.404229	0.6062	4.7
193	DWT2-DWI-TOF	3	0.836035	0.000103212	0.566302	0.944008	5.5
194	DWT2-DWI-T1W	3	0.652526	0.00836906	0.210689	0.872982	10.0667
195	DWT2-DWI-T1W-TOF	4	0.803562	0.000307353	0.495099	0.932128	10.8667
196	DWT2-DWI-T2W	3	0.0512076	0.856181	-0.473475	0.549067	13.1
197	DWT2-DWI-T2W-TOF	4	0.813903	0.0002221	0.517334	0.935942	13.9
198	DWT2-DWI-T2W-T1W	4	0.626796	0.0123983	0.1687	0.862215	18.4667
199	DWT2-DWI-T2W-T1W-TOF	5	0.771185	0.000761641	0.428006	0.920002	19.2667
200	DWT2-DWI-PDW	3	0.616073	0.014465	0.151679	0.857664	13.1
201	DWT2-DWI-PDW-TOF	4	0.824928	0.000153617	0.541487	0.939976	13.9
202	DWT2-DWI-PDW-T1W	4	0.517316	0.048279	0.00687471	0.813895	18.4667
203	DWT2-DWI-PDW-T1W-TOF	5	0.713023	0.00284542	0.316284	0.897477	19.2667
204	DWT2-DWI-PDW-T2W	4	0.583384	0.0224361	0.101435	0.843554	13.1
205	DWT2-DWI-PDW-T2W-TOF	5	0.800606	0.00033611	0.488817	0.931033	13.9
206	DWT2-DWI-PDW-T2W-T1W	5	0.4964	0.0598145	-0.0212722	0.804172	18.4667
207	DWT2-DWI-PDW-T2W-T1W-TOF	6	0.69517	0.00401436	0.284066	0.890365	19.2667
208	DWT2-DWI-MRDTI	3	0.782958	0.000557185	0.451971	0.924444	6.85
209	DWT2-DWI-MRDTI-TOF	4	0.834299	0.000110036	0.562392	0.94338	7.65
210	DWT2-DWI-MRDTI-T1W	4	0.842977	7.93018e-05	0.582065	0.946512	12.2167
211	DWT2-DWI-MRDTI-T1W-TOF	5	0.867739	2.76705e-05	0.639932	0.955342	13.0167
212	DWT2-DWI-MRDTI-T2W	4	0.775232	0.00068546	0.436189	0.921533	15.25
213	DWT2-DWI-MRDTI-T2W-TOF	5	0.828097	0.00013753	0.548516	0.941129	16.05
214	DWT2-DWI-MRDTI-T2W-T1W	5	0.832289	0.000118402	0.557877	0.942651	20.6167
215	DWT2-DWI-MRDTI-T2W-T1W-TOF	6	0.848497	6.37301e-05	0.59474	0.948494	21.4167
216	DWT2-DWI-MRDTI-PDW	4	0.801211	0.00033005	0.490101	0.931257	15.25
217	DWT2-DWI-MRDTI-PDW-TOF	5	0.844812	7.38123e-05	0.586264	0.947171	16.05
218	DWT2-DWI-MRDTI-PDW-T1W	5	0.840839	8.61193e-05	0.577189	0.945742	20.6167
219	DWT2-DWI-MRDTI-PDW-T1W-TOF	6	0.871134	2.35671e-05	0.648074	0.956541	21.4167
220	DWT2-DWI-MRDTI-PDW-T2W	5	0.808845	0.000260972	0.506408	0.93408	15.25
221	DWT2-DWI-MRDTI-PDW-T2W-TOF	6	0.833898	0.000111664	0.56149	0.943235	16.05
222	DWT2-DWI-MRDTI-PDW-T2W-T1W	6	0.836316	0.000102142	0.566937	0.944109	20.6167
223	DWT2-DWI-MRDTI-PDW-T2W-T1W-TOF	7	0.856846	4.50304e-05	0.614154	0.951477	21.4167
224	DWT2-DWI-STIR	3	0.355019	0.194118	-0.192197	0.733826	10.3
225	DWT2-DWI-STIR-TOF	4	0.794424	0.000403386	0.475783	0.928735	11.1
226	DWT2-DWI-STIR-T1W	4	0.731236	0.00195076	0.350124	0.904636	15.6667
227	DWT2-DWI-STIR-T1W-TOF	5	0.769382	0.000797731	0.424378	0.919318	16.4667
228	DWT2-DWI-STIR-T2W	4	0.443268	0.0979455	-0.0892639	0.77871	18.7
229	DWT2-DWI-STIR-T2W-TOF	5	0.721176	0.0024114	0.33131	0.900694	19.5
230	DWT2-DWI-STIR-T2W-T1W	5	0.696209	0.00393732	0.285916	0.890782	24.0667
231	DWT2-DWI-STIR-T2W-T1W-TOF	6	0.745626	0.00141726	0.377585	0.910223	24.8667
232	DWT2-DWI-STIR-PDW	4	0.681642	0.00513162	0.260256	0.884912	18.7
233	DWT2-DWI-STIR-PDW-TOF	5	0.77467	0.000695644	0.43505	0.921321	19.5
234	DWT2-DWI-STIR-PDW-T1W	5	0.609355	0.0158895	0.141153	0.854794	24.0667
235	DWT2-DWI-STIR-PDW-T1W-TOF	6	0.698584	0.0037656	0.290156	0.891733	24.8667
236	DWT2-DWI-STIR-PDW-T2W	5	0.629841	0.0118554	0.173585	0.863501	18.7
237	DWT2-DWI-STIR-PDW-T2W-TOF	6	0.742029	0.001538	0.370658	0.908832	19.5
238	DWT2-DWI-STIR-PDW-T2W-T1W	6	0.593154	0.0197691	0.116198	0.847809	24.0667
239	DWT2-DWI-STIR-PDW-T2W-T1W-TOF	7	0.690638	0.00436468	0.276031	0.888544	24.8667
240	DWT2-DWI-STIR-MRDTI	4	0.724594	0.00224604	0.337668	0.902037	12.45
241	DWT2-DWI-STIR-MRDTI-TOF	5	0.820901	0.000176263	0.532609	0.938506	13.25
242	DWT2-DWI-STIR-MRDTI-T1W	5	0.811394	0.00024074	0.511902	0.935019	17.8167
243	DWT2-DWI-STIR-MRDTI-T1W-TOF	6	0.832029	0.00011952	0.557295	0.942557	18.6167
244	DWT2-DWI-STIR-MRDTI-T2W	5	0.743688	0.00148133	0.373847	0.909474	20.85
245	DWT2-DWI-STIR-MRDTI-T2W-TOF	6	0.793964	0.0004088	0.474819	0.928563	21.65
246	DWT2-DWI-STIR-MRDTI-T2W-T1W	6	0.778371	0.000630725	0.442577	0.922718	26.2167
247	DWT2-DWI-STIR-MRDTI-T2W-T1W-TOF	7	0.80734	0.000273561	0.503175	0.933525	27.0167
248	DWT2-DWI-STIR-MRDTI-PDW	5	0.795095	0.000395597	0.47719	0.928985	20.85
249	DWT2-DWI-STIR-MRDTI-PDW-TOF	6	0.828688	0.000134689	0.549832	0.941344	21.65
250	DWT2-DWI-STIR-MRDTI-PDW-T1W	6	0.816975	0.000200909	0.524015	0.937069	26.2167
251	DWT2-DWI-STIR-MRDTI-PDW-T1W-TOF	7	0.844573	7.45078e-05	0.585717	0.947086	27.0167
252	DWT2-DWI-STIR-MRDTI-PDW-T2W	6	0.77376	0.000712412	0.433207	0.920977	20.85
253	DWT2-DWI-STIR-MRDTI-PDW-T2W-TOF	7	0.806914	0.000277211	0.502262	0.933367	21.65
254	DWT2-DWI-STIR-MRDTI-PDW-T2W-T1W	7	0.787542	0.000490807	0.461436	0.926164	26.2167
255	DWT2-DWI-STIR-MRDTI-PDW-T2W-T1W-TOF	8	0.818817	0.000189012	0.528041	0.937744	27.0167
256	ADC	1	-0.258002	0.353197	-0.680347	0.292982	4.7
257	ADC-TOF	2	0.835739	0.000104352	0.565634	0.943901	5.5
258	ADC-T1W	2	0.626197	0.0125073	0.167742	0.861962	10.0667
259	ADC-T1W-TOF	3	0.830683	0.000125449	0.554284	0.942069	10.8667
260	ADC-T2W	2	-0.340308	0.21456	-0.726008	0.208261	13.1
261	ADC-T2W-TOF	3	0.822015	0.00016974	0.535059	0.938913	13.9
262	ADC-T2W-T1W	3	0.618464	0.0139826	0.155451	0.858683	18.4667
263	ADC-T2W-T1W-TOF	4	0.780975	0.000588057	0.447903	0.923699	19.2667
264	ADC-PDW	2	0.435456	0.104722	-0.0988589	0.77487	13.1
265	ADC-PDW-TOF	3	0.852719	5.36042e-05	0.604521	0.950005	13.9
266	ADC-PDW-T1W	3	0.489357	0.0641158	-0.030569	0.800861	18.4667
267	ADC-PDW-T1W-TOF	4	0.724999	0.00222709	0.338423	0.902195	19.2667
268	ADC-PDW-T2W	3	0.529156	0.0425259	0.0231749	0.819326	13.1
269	ADC-PDW-T2W-TOF	4	0.809415	0.000256331	0.507635	0.93429	13.9
270	ADC-PDW-T2W-T1W	4	0.485781	0.0663836	-0.0352553	0.799172	18.4667
271	ADC-PDW-T2W-T1W-TOF	5	0.680866	0.00520252	0.258904	0.884597	19.2667
272	ADC-MRDTI	2	0.813252	0.00022682	0.515922	0.935702	6.85
273	ADC-MRDTI-TOF	3	0.885661	1.12322e-05	0.683494	0.961637	7.65
274	ADC-MRDTI-T1W	3	0.794341	0.000404361	0.475609	0.928704	12.2167
275	ADC-MRDTI-T1W-TOF	4	0.883611	1.25431e-05	0.678437	0.960921	13.0167
276	ADC-MRDTI-T2W	3	0.841777	8.30727e-05	0.579325	0.94608	15.25
277	ADC-MRDTI-T2W-TOF	4	0.885019	1.163e-05	0.681907	0.961413	16.05
278	ADC-MRDTI-T2W-T1W	4	0.84155	8.37995e-05	0.578809	0.945998	20.6167
279	ADC-MRDTI-T2W-T1W-TOF	5	0.869161	2.58848e-05	0.643337	0.955845	21.4167
280	ADC-MRDTI-PDW	3	0.799576	0.000346635	0.486636	0.930651	15.25
281	ADC-MRDTI-PDW-TOF	4	0.872445	2.2124e-05	0.651232	0.957003	16.05
282	ADC-MRDTI-PDW-T1W	4	0.825025	0.000153105	0.5417	0.940011	20.6167
283	ADC-MRDTI-PDW-T1W-TOF	5	0.887407	1.02074e-05	0.687815	0.962247	21.4167
284	ADC-MRDTI-PDW-T2W	4	0.839066	9.21338e-05	0.57316	0.945103	15.25
285	ADC-MRDTI-PDW-T2W-TOF	5	0.859535	4.00793e-05	0.62047	0.952434	16.05
286	ADC-MRDTI-PDW-T2W-T1W	5	0.841059	8.53978e-05	0.577689	0.945821	20.6167
287	ADC-MRDTI-PDW-T2W-T1W-TOF	6	0.877465	1.72582e-05	0.663392	0.958768	21.4167
288	ADC-STIR	2	-0.112188	0.69058	-0.590514	0.424469	10.3
289	ADC-STIR-TOF	3	0.841642	8.35033e-05	0.579019	0.946031	11.1
290	ADC-STIR-T1W	3	0.718503	0.00254739	0.326362	0.899642	15.6667
291	ADC-STIR-T1W-TOF	4	0.776407	0.000664528	0.438577	0.921977	16.4667
292	ADC-STIR-T2W	3	-0.0352504	0.900747	-0.537802	0.485784	18.7
293	ADC-STIR-T2W-TOF	4	0.741076	0.00157132	0.368831	0.908463	19.5
294	ADC-STIR-T2W-T1W	4	0.70619	0.00325529	0.303845	0.894767	24.0667
295	ADC-STIR-T2W-T1W-TOF	5	0.770314	0.000778906	0.426252	0.919672	24.8667
296	ADC-STIR-PDW	3	0.668699	0.00641827	0.237943	0.879641	18.7
297	ADC-STIR-PDW-TOF	4	0.799416	0.000348289	0.486298	0.930591	19.5
298	ADC-STIR-PDW-T1W	4	0.557056	0.030993	0.0626786	0.831922	24.0667
299	ADC-STIR-PDW-T1W-TOF	5	0.687307	0.0046372	0.270165	0.887202	24.8667
300	ADC-STIR-PDW-T2W	4	0.631653	0.0115414	0.176501	0.864264	18.7
301	ADC-STIR-PDW-T2W-TOF	5	0.771641	0.000752739	0.428924	0.920174	19.5
302	ADC-STIR-PDW-T2W-T1W	5	0.567978	0.0271882	0.078578	0.836777	24.0667
303	ADC-STIR-PDW-T2W-T1W-TOF	6	0.697112	0.00387134	0.287525	0.891143	24.8667
304	ADC-STIR-MRDTI	3	0.832062	0.000119377	0.557369	0.942569	12.45
305	ADC-STIR-MRDTI-TOF	4	0.883929	1.23321e-05	0.679219	0.961032	13.25
306	ADC-STIR-MRDTI-T1W	4	0.839529	9.05299e-05	0.574211	0.94527	17.8167
307	ADC-STIR-MRDTI-T1W-TOF	5	0.85337	5.21701e-05	0.606034	0.950237	18.6167
308	ADC-STIR-MRDTI-T2W	4	0.801237	0.000329791	0.490156	0.931267	20.85
309	ADC-STIR-MRDTI-T2W-TOF	5	0.849164	6.20336e-05	0.59628	0.948733	21.65
310	ADC-STIR-MRDTI-T2W-T1W	5	0.80065	0.000335672	0.48891	0.931049	26.2167
311	ADC-STIR-MRDTI-T2W-T1W-TOF	6	0.833458	0.000113478	0.5605	0.943075	27.0167
312	ADC-STIR-MRDTI-PDW	4	0.83197	0.000119774	0.557163	0.942536	20.85
313	ADC-STIR-MRDTI-PDW-TOF	5	0.847085	6.74493e-05	0.591486	0.947987	21.65
314	ADC-STIR-MRDTI-PDW-T1W	5	0.832772	0.000116346	0.55896	0.942827	26.2167
315	ADC-STIR-MRDTI-PDW-T1W-TOF	6	0.859234	4.06101e-05	0.619762	0.952327	27.0167
316	ADC-STIR-MRDTI-PDW-T2W	5	0.79638	0.00038101	0.479892	0.929463	20.85
317	ADC-STIR-MRDTI-PDW-T2W-TOF	6	0.825202	0.00015217	0.542092	0.940076	21.65
318	ADC-STIR-MRDTI-PDW-T2W-T1W	6	0.804836	0.000295601	0.497816	0.932599	26.2167
319	ADC-STIR-MRDTI-PDW-T2W-T1W-TOF	7	0.840783	8.63045e-05	0.577062	0.945722	27.0167
320	ADC-DWI	2	-0.161747	0.564674	-0.622437	0.382182	4.7
321	ADC-DWI-TOF	3	0.848019	6.49709e-05	0.593636	0.948322	5.5
322	ADC-DWI-T1W	3	0.602835	0.0173728	0.131038	0.851994	10.0667
323	ADC-DWI-T1W-TOF	4	0.818938	0.000188252	0.528306	0.937788	10.8667
324	ADC-DWI-T2W	3	-0.241446	0.385985	-0.670748	0.30904	13.1
325	ADC-DWI-T2W-TOF	4	0.831859	0.000120256	0.556914	0.942496	13.9
326	ADC-DWI-T2W-T1W	4	0.62226	0.0132425	0.161466	0.860295	18.4667
327	ADC-DWI-T2W-T1W-TOF	5	0.783627	0.000547068	0.453348	0.924696	19.2667
328	ADC-DWI-PDW	3	0.494358	0.0610391	-0.0239765	0.803214	13.1
329	ADC-DWI-PDW-TOF	4	0.836725	0.0001006	0.567859	0.944257	13.9
330	ADC-DWI-PDW-T1W	4	0.485789	0.0663785	-0.0352449	0.799176	18.4667
331	ADC-DWI-PDW-T1W-TOF	5	0.733383	0.00186226	0.35418	0.905473	19.2667
332	ADC-DWI-PDW-T2W	4	0.537009	0.0390016	0.0341363	0.8229	13.1
333	ADC-DWI-PDW-T2W-TOF	5	0.808561	0.00026331	0.505798	0.933975	13.9
334	ADC-DWI-PDW-T2W-T1W	5	0.499224	0.0581503	-0.0175193	0.805494	18.4667
335	ADC-DWI-PDW-T2W-T1W-TOF	6	0.71651	0.00265276	0.322686	0.898855	19.2667
336	ADC-DWI-MRDTI	3	0.837859	9.64217e-05	0.570425	0.944667	6.85
337	ADC-DWI-MRDTI-TOF	4	0.873741	2.07715e-05	0.654359	0.957459	7.65
338	ADC-DWI-MRDTI-T1W	4	0.848705	6.31972e-05	0.59522	0.948568	12.2167
339	ADC-DWI-MRDTI-T1W-TOF	5	0.872017	2.2587e-05	0.6502	0.956852	13.0167
340	ADC-DWI-MRDTI-T2W	4	0.842909	7.95108e-05	0.58191	0.946487	15.25
341	ADC-DWI-MRDTI-T2W-TOF	5	0.863017	3.43464e-05	0.628694	0.95367	16.05
342	ADC-DWI-MRDTI-T2W-T1W	5	0.844323	7.52422e-05	0.585144	0.946996	20.6167
343	ADC-DWI-MRDTI-T2W-T1W-TOF	6	0.856988	4.47573e-05	0.614486	0.951527	21.4167
344	ADC-DWI-MRDTI-PDW	4	0.839041	9.22211e-05	0.573103	0.945093	15.25
345	ADC-DWI-MRDTI-PDW-TOF	5	0.858106	4.26508e-05	0.61711	0.951925	16.05
346	ADC-DWI-MRDTI-PDW-T1W	5	0.850943	5.76889e-05	0.600397	0.949369	20.6167
347	ADC-DWI-MRDTI-PDW-T1W-TOF	6	0.877104	1.75759e-05	0.662513	0.958642	21.4167
348	ADC-DWI-MRDTI-PDW-T2W	5	0.837703	9.69878e-05	0.570071	0.944611	15.25
349	ADC-DWI-MRDTI-PDW-T2W-TOF	6	0.843567	7.75e-05	0.583414	0.946724	16.05
350	ADC-DWI-MRDTI-PDW-T2W-T1W	6	0.849959	6.00594e-05	0.598118	0.949017	20.6167
351	ADC-DWI-MRDTI-PDW-T2W-T1W-TOF	7	0.865626	3.05106e-05	0.634891	0.954595	21.4167
352	ADC-DWI-STIR	3	0.306556	0.266434	-0.244028	0.707686	10.3
353	ADC-DWI-STIR-TOF	4	0.801595	0.000326259	0.490914	0.9314	11.1
354	ADC-DWI-STIR-T1W	4	0.738113	0.0016787	0.363166	0.907313	15.6667
355	ADC-DWI-STIR-T1W-TOF	5	0.782961	0.000557125	0.451979	0.924446	16.4667
356	ADC-DWI-STIR-T2W	4	0.271515	0.32763	-0.279643	0.688075	18.7
357	ADC-DWI-STIR-T2W-TOF	5	0.69672	0.00389989	0.286826	0.890986	19.5
358	ADC-DWI-STIR-T2W-T1W	5	0.696973	0.00388143	0.287278	0.891088	24.0667
359	ADC-DWI-STIR-T2W-T1W-TOF	6	0.755183	0.00113322	0.396186	0.913901	24.8667
360	ADC-DWI-STIR-PDW	4	0.684503	0.004877	0.265248	0.88607	18.7
361	ADC-DWI-STIR-PDW-TOF	5	0.779229	0.000616396	0.444329	0.923041	19.5
362	ADC-DWI-STIR-PDW-T1W	5	0.608761	0.0160202	0.140228	0.85454	24.0667
363	ADC-DWI-STIR-PDW-T1W-TOF	6	0.707843	0.00315208	0.306841	0.895424	24.8667
364	ADC-DWI-STIR-PDW-T2W	5	0.632672	0.0113676	0.178145	0.864693	18.7
365	ADC-DWI-STIR-PDW-T2W-TOF	6	0.752748	0.00120079	0.391417	0.912966	19.5
366	ADC-DWI-STIR-PDW-T2W-T1W	6	0.578609	0.0238354	0.0942954	0.841462	24.0667
367	ADC-DWI-STIR-PDW-T2W-T1W-TOF	7	0.69772	0.00382734	0.288612	0.891387	24.8667
368	ADC-DWI-STIR-MRDTI	4	0.786214	0.000509332	0.458687	0.925667	12.45
369	ADC-DWI-STIR-MRDTI-TOF	5	0.86492	3.15111e-05	0.633213	0.954345	13.25
370	ADC-DWI-STIR-MRDTI-T1W	5	0.825863	0.00014872	0.543556	0.940316	17.8167
371	ADC-DWI-STIR-MRDTI-T1W-TOF	6	0.844601	7.44265e-05	0.585781	0.947096	18.6167
372	ADC-DWI-STIR-MRDTI-T2W	5	0.793138	0.000418676	0.473089	0.928255	20.85
373	ADC-DWI-STIR-MRDTI-T2W-TOF	6	0.830062	0.000128271	0.552895	0.941843	21.65
374	ADC-DWI-STIR-MRDTI-T2W-T1W	6	0.784666	0.000531652	0.455489	0.925086	26.2167
375	ADC-DWI-STIR-MRDTI-T2W-T1W-TOF	7	0.815669	0.000209704	0.521171	0.93659	27.0167
376	ADC-DWI-STIR-MRDTI-PDW	5	0.819698	0.000183534	0.52997	0.938066	20.85
377	ADC-DWI-STIR-MRDTI-PDW-TOF	6	0.837794	9.66582e-05	0.570277	0.944643	21.65
378	ADC-DWI-STIR-MRDTI-PDW-T1W	6	0.833227	0.000114435	0.559982	0.942992	26.2167
379	ADC-DWI-STIR-MRDTI-PDW-T1W-TOF	7	0.850247	5.93573e-05	0.598785	0.94912	27.0167
380	ADC-DWI-STIR-MRDTI-PDW-T2W	6	0.781217	0.000584221	0.448398	0.92379	20.85
381	ADC-DWI-STIR-MRDTI-PDW-T2W-TOF	7	0.810759	0.000245659	0.510531	0.934785	21.65
382	ADC-DWI-STIR-MRDTI-PDW-T2W-T1W	7	0.792064	0.0004318	0.470844	0.927855	26.2167
383	ADC-DWI-STIR-MRDTI-PDW-T2W-T1W-TOF	8	0.824909	0.000153721	0.541443	0.939969	27.0167
384	ADC-DWT2	2	-0.389081	0.151746	-0.751551	0.153845	4.7
385	ADC-DWT2-TOF	3	0.798528	0.000357611	0.484421	0.930262	5.5
386	ADC-DWT2-T1W	3	0.632354	0.0114216	0.177631	0.864559	10.0667
387	ADC-DWT2-T1W-TOF	4	0.792746	0.000423432	0.472268	0.928109	10.8667
388	ADC-DWT2-T2W	3	-0.365018	0.180967	-0.739083	0.181109	13.1
389	ADC-DWT2-T2W-TOF	4	0.696853	0.00389014	0.287064	0.89104	13.9
390	ADC-DWT2-T2W-T1W	4	0.59054	0.0204577	0.112227	0.846674	18.4667
391	ADC-DWT2-T2W-T1W-TOF	5	0.747405	0.00136046	0.381024	0.91091	19.2667
392	ADC-DWT2-PDW	3	0.583535	0.0223929	0.101661	0.84362	13.1
393	ADC-DWT2-PDW-TOF	4	0.832943	0.000115625	0.559344	0.942889	13.9
394	ADC-DWT2-PDW-T1W	4	0.45389	0.0892328	-0.0760568	0.78389	18.4667
395	ADC-DWT2-PDW-T1W-TOF	5	0.686553	0.00470075	0.26884	0.886898	19.2667
396	ADC-DWT2-PDW-T2W	4	0.527569	0.0432657	0.0209749	0.818602	13.1
397	ADC-DWT2-PDW-T2W-TOF	5	0.793573	0.000413454	0.473999	0.928417	13.9
398	ADC-DWT2-PDW-T2W-T1W	5	0.427085	0.11234	-0.109032	0.770728	18.4667
399	ADC-DWT2-PDW-T2W-T1W-TOF	6	0.640565	0.0100893	0.190965	0.868003	19.2667
400	ADC-DWT2-MRDTI	3	0.848905	6.26869e-05	0.595682	0.94864	6.85
401	ADC-DWT2-MRDTI-TOF	4	0.873991	2.05179e-05	0.654964	0.957547	7.65
402	ADC-DWT2-MRDTI-T1W	4	0.8478	6.55443e-05	0.593132	0.948244	12.2167
403	ADC-DWT2-MRDTI-T1W-TOF	5	0.870844	2.38965e-05	0.647377	0.956439	13.0167
404	ADC-DWT2-MRDTI-T2W	4	0.838519	9.40547e-05	0.571921	0.944905	15.25
405	ADC-DWT2-MRDTI-T2W-TOF	5	0.862906	3.45183e-05	0.628431	0.953631	16.05
406	ADC-DWT2-MRDTI-T2W-T1W	5	0.832741	0.000116478	0.55889	0.942815	20.6167
407	ADC-DWT2-MRDTI-T2W-T1W-TOF	6	0.854852	4.90189e-05	0.609491	0.950766	21.4167
408	ADC-DWT2-MRDTI-PDW	4	0.841664	8.34346e-05	0.579068	0.946039	15.25
409	ADC-DWT2-MRDTI-PDW-TOF	5	0.860747	3.8e-05	0.623327	0.952865	16.05
410	ADC-DWT2-MRDTI-PDW-T1W	5	0.832702	0.000116641	0.558804	0.942801	20.6167
411	ADC-DWT2-MRDTI-PDW-T1W-TOF	6	0.872451	2.21178e-05	0.651246	0.957005	21.4167
412	ADC-DWT2-MRDTI-PDW-T2W	5	0.840848	8.6088e-05	0.577211	0.945745	15.25
413	ADC-DWT2-MRDTI-PDW-T2W-TOF	6	0.848438	6.38833e-05	0.594603	0.948472	16.05
414	ADC-DWT2-MRDTI-PDW-T2W-T1W	6	0.826289	0.000146526	0.544502	0.940472	20.6167
415	ADC-DWT2-MRDTI-PDW-T2W-T1W-TOF	7	0.85802	4.28098e-05	0.616908	0.951895	21.4167
416	ADC-DWT2-STIR	3	-0.381201	0.160941	-0.747497	0.162865	10.3
417	ADC-DWT2-STIR-TOF	4	0.75537	0.00112815	0.396553	0.913973	11.1
418	ADC-DWT2-STIR-T1W	4	0.702277	0.00351041	0.296782	0.893208	15.6667
419	ADC-DWT2-STIR-T1W-TOF	5	0.771007	0.000765142	0.427648	0.919934	16.4667
420	ADC-DWT2-STIR-T2W	4	-0.0545628	0.846857	-0.551413	0.470861	18.7
421	ADC-DWT2-STIR-T2W-TOF	5	0.581834	0.0228835	0.0991108	0.842876	19.5
422	ADC-DWT2-STIR-T2W-T1W	5	0.599797	0.0180993	0.126359	0.850684	24.0667
423	ADC-DWT2-STIR-T2W-T1W-TOF	6	0.684252	0.00489892	0.264809	0.885968	24.8667
424	ADC-DWT2-STIR-PDW	4	0.659169	0.00751832	0.221802	0.875727	18.7
425	ADC-DWT2-STIR-PDW-TOF	5	0.7954	0.00039209	0.477832	0.929098	19.5
426	ADC-DWT2-STIR-PDW-T1W	5	0.559277	0.0301887	0.0658914	0.832913	24.0667
427	ADC-DWT2-STIR-PDW-T1W-TOF	6	0.695636	0.00397969	0.284895	0.890552	24.8667
428	ADC-DWT2-STIR-PDW-T2W	5	0.587998	0.0211444	0.108381	0.845568	18.7
429	ADC-DWT2-STIR-PDW-T2W-TOF	6	0.748486	0.00132685	0.383119	0.911326	19.5
430	ADC-DWT2-STIR-PDW-T2W-T1W	6	0.467695	0.0787478	-0.0586096	0.790555	24.0667
431	ADC-DWT2-STIR-PDW-T2W-T1W-TOF	7	0.611	0.015531	0.143721	0.855498	24.8667
432	ADC-DWT2-STIR-MRDTI	4	0.824947	0.000153517	0.541528	0.939983	12.45
433	ADC-DWT2-STIR-MRDTI-TOF	5	0.874972	1.95496e-05	0.657339	0.957892	13.25
434	ADC-DWT2-STIR-MRDTI-T1W	5	0.831733	0.000120805	0.556631	0.94245	17.8167
435	ADC-DWT2-STIR-MRDTI-T1W-TOF	6	0.846533	6.89516e-05	0.590215	0.947789	18.6167
436	ADC-DWT2-STIR-MRDTI-T2W	5	0.790368	0.000453218	0.467306	0.927221	20.85
437	ADC-DWT2-STIR-MRDTI-T2W-TOF	6	0.819706	0.000183483	0.529988	0.938069	21.65
438	ADC-DWT2-STIR-MRDTI-T2W-T1W	6	0.768409	0.000817782	0.422424	0.918949	26.2167
439	ADC-DWT2-STIR-MRDTI-T2W-T1W-TOF	7	0.808407	0.000264586	0.505467	0.933919	27.0167
440	ADC-DWT2-STIR-MRDTI-PDW	5	0.825084	0.000152789	0.541832	0.940033	20.85
441	ADC-DWT2-STIR-MRDTI-PDW-TOF	6	0.836833	0.000100196	0.568103	0.944296	21.65
442	ADC-DWT2-STIR-MRDTI-PDW-T1W	6	0.830419	0.000126643	0.553693	0.941973	26.2167
443	ADC-DWT2-STIR-MRDTI-PDW-T1W-TOF	7	0.854872	4.89785e-05	0.609536	0.950773	27.0167
444	ADC-DWT2-STIR-MRDTI-PDW-T2W	6	0.779971	0.000604222	0.445846	0.923321	20.85
445	ADC-DWT2-STIR-MRDTI-PDW-T2W-TOF	7	0.814561	0.000217418	0.51876	0.936183	21.65
446	ADC-DWT2-STIR-MRDTI-PDW-T2W-T1W	7	0.764367	0.000905461	0.414344	0.917411	26.2167
447	ADC-DWT2-STIR-MRDTI-PDW-T2W-T1W-TOF	8	0.814943	0.000214728	0.519592	0.936324	27.0167
448	ADC-DWT2-DWI	3	0.0716537	0.799678	-0.457398	0.563242	4.7
449	ADC-DWT2-DWI-TOF	4	0.857874	4.30818e-05	0.616564	0.951843	5.5
450	ADC-DWT2-DWI-T1W	4	0.626054	0.0125336	0.167513	0.861901	10.0667
451	ADC-DWT2-DWI-T1W-TOF	5	0.785389	0.000521125	0.456982	0.925357	10.8667
452	ADC-DWT2-DWI-T2W	4	-0.143231	0.610581	-0.610686	0.398253	13.1
453	ADC-DWT2-DWI-T2W-TOF	5	0.79955	0.000346905	0.48658	0.930641	13.9
454	ADC-DWT2-DWI-T2W-T1W	5	0.585012	0.0219738	0.10388	0.844265	18.4667
455	ADC-DWT2-DWI-T2W-T1W-TOF	6	0.749934	0.00128289	0.385931	0.911884	19.2667
456	ADC-DWT2-DWI-PDW	4	0.591996	0.0200719	0.114437	0.847307	13.1
457	ADC-DWT2-DWI-PDW-TOF	5	0.828773	0.000134282	0.550023	0.941375	13.9
458	ADC-DWT2-DWI-PDW-T1W	5	0.494882	0.0607234	-0.0232839	0.80346	18.4667
459	ADC-DWT2-DWI-PDW-T1W-TOF	6	0.702498	0.00349563	0.297179	0.893296	19.2667
460	ADC-DWT2-DWI-PDW-T2W	5	0.538721	0.0382629	0.0365429	0.823677	13.1
461	ADC-DWT2-DWI-PDW-T2W-TOF	6	0.78982	0.00046031	0.466167	0.927016	13.9
462	ADC-DWT2-DWI-PDW-T2W-T1W	6	0.467162	0.0791354	-0.0592892	0.790299	18.4667
463	ADC-DWT2-DWI-PDW-T2W-T1W-TOF	7	0.678533	0.00542018	0.254854	0.88365	19.2667
464	ADC-DWT2-DWI-MRDTI	4	0.81882	0.000188996	0.528047	0.937745	6.85
465	ADC-DWT2-DWI-MRDTI-TOF	5	0.862399	3.53101e-05	0.627232	0.953451	7.65
466	ADC-DWT2-DWI-MRDTI-T1W	5	0.849432	6.1361e-05	0.5969	0.948829	12.2167
467	ADC-DWT2-DWI-MRDTI-T1W-TOF	6	0.871986	2.26207e-05	0.650126	0.956841	13.0167
468	ADC-DWT2-DWI-MRDTI-T2W	5	0.820238	0.00018024	0.531154	0.938264	15.25
469	ADC-DWT2-DWI-MRDTI-T2W-TOF	6	0.857137	4.44722e-05	0.614835	0.95158	16.05
470	ADC-DWT2-DWI-MRDTI-T2W-T1W	6	0.825057	0.000152935	0.541771	0.940023	20.6167
471	ADC-DWT2-DWI-MRDTI-T2W-T1W-TOF	7	0.84778	6.55965e-05	0.593087	0.948237	21.4167
472	ADC-DWT2-DWI-MRDTI-PDW	5	0.819967	0.000181888	0.530559	0.938164	15.25
473	ADC-DWT2-DWI-MRDTI-PDW-TOF	6	0.856851	4.50204e-05	0.614166	0.951479	16.05
474	ADC-DWT2-DWI-MRDTI-PDW-T1W	6	0.843339	7.81916e-05	0.582893	0.946642	20.6167
475	ADC-DWT2-DWI-MRDTI-PDW-T1W-TOF	7	0.87799	1.6805e-05	0.664671	0.958953	21.4167
476	ADC-DWT2-DWI-MRDTI-PDW-T2W	6	0.825765	0.000149223	0.543341	0.940281	15.25
477	ADC-DWT2-DWI-MRDTI-PDW-T2W-TOF	7	0.840997	8.55993e-05	0.577549	0.945799	16.05
478	ADC-DWT2-DWI-MRDTI-PDW-T2W-T1W	7	0.834118	0.000110769	0.561985	0.943314	20.6167
479	ADC-DWT2-DWI-MRDTI-PDW-T2W-T1W-TOF	8	0.855471	4.77506e-05	0.610937	0.950987	21.4167
480	ADC-DWT2-DWI-STIR	4	0.293993	0.287518	-0.25697	0.700725	10.3
481	ADC-DWT2-DWI-STIR-TOF	5	0.80997	0.000251884	0.508829	0.934495	11.1
482	ADC-DWT2-DWI-STIR-T1W	5	0.704234	0.00338095	0.300307	0.893988	15.6667
483	ADC-DWT2-DWI-STIR-T1W-TOF	6	0.759528	0.0010203	0.404742	0.915565	16.4667
484	ADC-DWT2-DWI-STIR-T2W	5	0.279899	0.312312	-0.271257	0.692823	18.7
485	ADC-DWT2-DWI-STIR-T2W-TOF	6	0.658512	0.00759934	0.220697	0.875456	19.5
486	ADC-DWT2-DWI-STIR-T2W-T1W	6	0.627734	0.0122292	0.170201	0.862611	24.0667
487	ADC-DWT2-DWI-STIR-T2W-T1W-TOF	7	0.686063	0.00474243	0.26798	0.8867	24.8667
488	ADC-DWT2-DWI-STIR-PDW	5	0.668252	0.00646683	0.237181	0.879458	18.7
489	ADC-DWT2-DWI-STIR-PDW-TOF	6	0.779304	0.000615155	0.444482	0.92307	19.5
490	ADC-DWT2-DWI-STIR-PDW-T1W	6	0.581521	0.0229744	0.0986431	0.842739	24.0667
491	ADC-DWT2-DWI-STIR-PDW-T1W-TOF	7	0.690458	0.00437903	0.275715	0.888472	24.8667
492	ADC-DWT2-DWI-STIR-PDW-T2W	6	0.60843	0.0160938	0.139711	0.854397	18.7
493	ADC-DWT2-DWI-STIR-PDW-T2W-TOF	7	0.735202	0.00178986	0.357627	0.906182	19.5
494	ADC-DWT2-DWI-STIR-PDW-T2W-T1W	7	0.500582	0.057362	-0.0157091	0.806129	24.0667
495	ADC-DWT2-DWI-STIR-PDW-T2W-T1W-TOF	8	0.618947	0.0138867	0.156215	0.858888	24.8667
496	ADC-DWT2-DWI-STIR-MRDTI	5	0.776981	0.000654494	0.439745	0.922194	12.45
497	ADC-DWT2-DWI-STIR-MRDTI-TOF	6	0.850408	5.89686e-05	0.599157	0.949178	13.25
498	ADC-DWT2-DWI-STIR-MRDTI-T1W	6	0.819652	0.000183814	0.52987	0.938049	17.8167
499	ADC-DWT2-DWI-STIR-MRDTI-T1W-TOF	7	0.837452	9.79047e-05	0.569503	0.94452	18.6167
500	ADC-DWT2-DWI-STIR-MRDTI-T2W	6	0.77714	0.000651744	0.440068	0.922254	20.85
501	ADC-DWT2-DWI-STIR-MRDTI-T2W-TOF	7	0.819264	0.000186215	0.52902	0.937907	21.65
502	ADC-DWT2-DWI-STIR-MRDTI-T2W-T1W	7	0.748694	0.00132045	0.383523	0.911407	26.2167
503	ADC-DWT2-DWI-STIR-MRDTI-T2W-T1W-TOF	8	0.790592	0.000450343	0.467772	0.927305	27.0167
504	ADC-DWT2-DWI-STIR-MRDTI-PDW	6	0.810212	0.000249959	0.509351	0.934584	20.85
505	ADC-DWT2-DWI-STIR-MRDTI-PDW-TOF	7	0.834969	0.000107361	0.563899	0.943622	21.65
506	ADC-DWT2-DWI-STIR-MRDTI-PDW-T1W	7	0.822493	0.000167003	0.536111	0.939088	26.2167
507	ADC-DWT2-DWI-STIR-MRDTI-PDW-T1W-TOF	8	0.846908	6.79271e-05	0.591079	0.947924	27.0167
508	ADC-DWT2-DWI-STIR-MRDTI-PDW-T2W	7	0.767945	0.000827481	0.421493	0.918772	20.85
509	ADC-DWT2-DWI-STIR-MRDTI-PDW-T2W-TOF	8	0.802144	0.000320883	0.492083	0.931603	21.65
510	ADC-DWT2-DWI-STIR-MRDTI-PDW-T2W-T1W	8	0.757697	0.00106672	0.401128	0.914864	26.2167
511	ADC-DWT2-DWI-STIR-MRDTI-PDW-T2W-T1W-TOF	9	0.800358	0.000338623	0.488291	0.930941	27.0167
